# Supplementary material for: Distinct Neutralising and Complement-Fixing Antibody Responses Can Be Induced to the Same Antigen in Haemodialysis Patients After Immunisation with Different Vaccine Platforms
Source: Vaccines (Basel). 2024 Dec 25;13(1):7. doi: 10.3390/vaccines13010007 (PMC11768972; doi:10.3390/vaccines13010007)
Supplement: Supplementary file 1 [file vaccines-13-00007-s001.zip]

Archive with 1 entries (1 files):
- vaccines-3335608-supplementary.pdf
